# Supplementary material for: Metabolic Profiling of Retrograde Pathway Transcription Factors Rtg1 and Rtg3 Knockout Yeast
Source: Metabolites. 2014 Jul 8;4(3):580–98. doi: 10.3390/metabo4030580 (PMC4192681; doi:10.3390/metabo4030580)
Supplement: Supplementary File 1 [file metabolites-04-00580-s001.zip]

Archive with 3 entries (2 files):
- metabolites-04-00580-supplementary/metabolites-04-00580-supplementary Table S1.xlsx
- metabolites-04-00580-supplementary/metabolites-04-00580-supplementary.pdf
- metabolites-04-00580-supplementary/
