# Supplementary material for: Metabolic Profiling of Retrograde Pathway Transcription Factors Rtg1 and Rtg3 Knockout Yeast
Source: Metabolites. 2014 Jul 8;4(3):580–98. doi: 10.3390/metabo4030580 (PMC4192681; doi:10.3390/metabo4030580)
Supplement: Supplementary File 1 [file metabolites-04-00580-s001.zip › metabolites-04-00580-supplementary/metabolites-04-00580-supplementary Table S1.xlsx]

## Sheet: Supplementary Table S1
Sample_name	Time	Replicate	Phenotype	Arginine	Histidine	Serine	Asparagine	Glutamine	Threonine	Trehalose	Proline	Methionine	Isoleucine	Adenine	Tyrosine	Xanthine	Amino adipic acid	Glutamate	Aspartate	Inosine	Guanosine	Phenylalanine	Glycolate	Glycerate	Adenosine	Glyoxylate	Pyroglutamate	Glucose 6-phosphate	PIPES (IS)	Sedoheptulose 7-phosphate	Fructose 6-phosphate	Ribose 5-phosphate	Tryptophan	a-Glycerophosphate	Glutathione	Ribulose 5-phosphate	Orotate	CMP	Fructose 1-phosphate	NAD	Pyruvate	DHAP	UMP	GMP	Oxalacetate	TMP	AMP	Nicotinate	Pantothenate
BY-1_1	5h	1	BY4742	83602	28191	57135	46302	41537	51189	2567	357	86211	841	14667	62163	108	2805	646973	317469	81073	3624	104444	1792	1151	415	644	18329	378540	388742	40586	109368	23544	252195	224871	86205	40462	161899	746	15783	249898	44251	603000	8476	3689	14656	964	34089	90149	82827
BY-2_1	5h	2	BY4742	100115	33595	65786	49949	45073	51514	3854	529	96171	949	18317	72527	106	2601	713612	348893	83901	3994	118359	2080	1201	420	887	19286	382129	404710	40489	123328	27687	252116	277104	89763	49342	175495	962	16852	270602	44418	792694	11495	5828	18828	1103	51069	101337	95628
BY-3_1	5h	3	BY4742	91873	29851	63049	51817	43998	50901	3271	438	88197	816	17135	63731	75	2458	691539	322151	79259	3784	107455	1899	1131	296	950	19921	347756	413518	38399	106449	27199	246518	254841	89643	42075	159233	723	16598	268615	44631	768855	10128	5516	15038	1061	44154	97368	77814
rtg1-1_1	5h	1	rtg1(KO)	110311	27224	61057	55791	23857	66472	3621	345	88807	937	15252	62549	111	477	350151	462970	69882	2510	106163	1770	978	367	973	19155	309756	471440	34075	102735	21545	254502	228922	83393	31324	112367	582	16959	242126	50058	584530	6663	4242	13662	632	32462	80663	86235
rtg1-2_1	5h	2	rtg1(KO)	115105	32236	67245	57036	23875	67426	3550	410	93314	806	15880	69817	72	500	398636	486212	77568	2862	118705	1901	1491	233	986	19473	355756	500088	36712	118658	22255	263875	282414	85189	37783	132739	894	18274	260243	52000	777383	9231	3920	16488	1124	42244	91856	106742
rtg1-3_1	5h	3	rtg1(KO)	118416	29633	67637	56187	26527	73840	3195	381	98445	849	12066	69203	121	759	405562	495231	62451	2615	112430	1853	1212	314	1116	19582	388319	422664	36990	131364	20124	260190	296377	84346	35796	159256	912	19945	251212	53498	830474	10958	6545	13809	1136	53505	81321	107721
rtg3-1_1	5h	1	rtg3(KO)	111442	28754	62298	55682	21212	62824	3707	546	88035	863	16518	65116	303	370	302174	471183	79794	2744	105942	1818	1357	433	889	18080	230165	520959	24901	69852	9487	251772	177471	77931	14000	90088	733	11374	247540	40951	484403	6413	2977	10402	837	35570	98160	102356
rtg3-2_1	5h	2	rtg3(KO)	108034	29518	63473	58415	23882	66020	4045	355	91137	976	16190	67619	143	217	316853	467524	78734	2447	110750	1905	1114	467	710	19581	290449	519699	35175	101164	17135	275928	221084	81676	27010	103224	648	16037	241692	45469	635093	7467	3117	12008	804	36257	95665	90451
rtg3-3_1	5h	3	rtg3(KO)	124605	30256	64140	56616	21875	66511	3556	285	83508	636	16336	66782	149	290	345025	508128	81658	3090	107753	2420	1211	396	713	19758	345864	526405	34093	107158	14732	243794	259880	81024	26079	98506	1183	17090	259972	47708	651685	8804	4624	13602	910	45950	91639	109195
BY-1_5	9h	1	BY4742	153463	51960	27758	18017	59254	14869	6128	533	89419	757	281	62806	72	44872	531030	135330	5962	746	89649	2044	836	154	734	17536	403522	411316	38768	127775	40400	221668	195418	96027	51040	178516	772	13107	146149	49566	546441	8211	2661	11613	771	30674	523	26699
BY-2_5	9h	2	BY4742	145685	61623	28382	17501	67601	15649	6443	420	88970	687	296	68592	123	52892	568263	149220	6708	760	97316	2167	1053	249	877	19730	429786	436660	41262	170300	39709	229662	211784	103129	57339	190738	858	12326	158295	53421	706568	11447	4513	12703	757	57537	213	28526
BY-3_5	9h	3	BY4742	155423	69043	28688	20220	68585	15841	7170	515	96122	776	285	71105	144	60214	585444	156512	6409	826	101879	2373	1170	206	738	19086	510648	445198	48555	170186	46413	219714	212118	98145	65178	194106	943	14793	155322	53766	651513	10510	3730	12262	738	50020	286	27334
rtg1-1_5	9h	1	rtg1(KO)	124982	48862	17546	19627	31457	26809	8710	341	125969	847	255	71997	152	4872	284620	193254	5129	656	104727	1939	873	137	774	18196	333183	502240	32048	115448	32072	225440	216162	93717	45321	159042	831	11776	141186	51572	593254	7669	3956	21147	776	33229	467	35339
rtg1-2_5	9h	2	rtg1(KO)	128305	53181	17795	19911	32659	26675	9148	382	127003	784	254	76291	128	4617	289150	207427	4814	539	112503	2143	1233	116	737	19884	353477	513395	36488	129918	36626	232647	226447	98032	53524	177604	746	15227	147653	56089	626708	7624	3781	22190	910	35030	340	40359
rtg1-3_5	9h	3	rtg1(KO)	114828	57767	20126	19562	34788	25576	8544	453	139748	1033	255	80150	78	5017	272843	170276	3065	631	116502	1663	937	188	707	17929	337220	461036	38522	115011	33552	247706	207468	89771	47472	178196	758	16047	137490	48299	586434	8391	3922	11998	549	35302	379	33732
rtg3-1_5	9h	1	rtg3(KO)	132489	47890	27240	21215	29136	32952	8545	450	135147	799	282	95329	192	4522	267042	215722	5654	875	122837	2341	1416	148	814	19041	374654	551120	34713	143850	32975	237905	221494	91461	49741	164605	997	12151	152243	55483	640570	10731	4427	29008	989	52738	230	44251
rtg3-2_5	9h	2	rtg3(KO)	118410	47297	19078	20100	30716	26884	8372	546	124400	814	201	79301	139	4774	252525	197309	5030	516	106970	2027	844	154	730	18579	330250	503517	30864	112272	29570	240947	214378	95087	38172	160166	728	11759	146212	50726	530489	7757	4008	20598	811	34651	203	34183
rtg3-3_5	9h	3	rtg3(KO)	113732	50507	22344	19904	29651	29793	8385	420	116818	893	257	78812	135	3860	250958	204860	5356	643	109628	2075	858	131	708	19298	339739	504366	34169	115343	34057	229741	189659	94515	42960	161796	771	12638	148453	53283	552080	8050	4023	24221	1061	41336	364	40235
BY-1_10	26h	1	BY4742	102982	106448	26186	31346	49355	30346	9711	588	41681	695	113	93401	22807	168533	422773	67676	5215	1774	71255	3643	1262	3858	1134	18378	74093	599323	2538	13367	4188	153841	23235	97101	4832	189527	3095	496	232390	2956	43042	125031	46129	635	10777	376924	395	9603
BY-2_10	26h	2	BY4742	106097	106652	26142	31249	47608	29542	9632	604	43248	736	199	97994	21034	174284	433244	68938	5163	2063	72429	3631	1031	3592	1380	18455	68774	624524	2153	9679	4166	130969	25723	99766	5451	182214	3139	620	257642	1403	48030	143693	52809	496	11170	405578	599	11553
BY-3_10	26h	3	BY4742	95337	109017	26669	29223	47147	29625	10292	861	40424	632	100	84989	19189	166369	409237	63438	4836	1641	70668	3347	1113	2839	1372	18173	65095	639247	2677	12092	4198	144796	20855	99398	5047	160996	2943	358	236307	1401	49701	120427	43980	392	10040	372314	248	8697
rtg1-1_10	26h	1	rtg1(KO)	66135	42814	24146	26807	21442	55486	13036	620	44571	578	208	83183	17696	63244	256919	66331	5490	952	69817	2715	1018	5451	542	19996	33352	617924	2298	9872	2195	205853	16846	95063	2766	178740	5406	653	171435	28931	35399	176538	71384	411	11663	469084	1568	21777
rtg1-2_10	26h	2	rtg1(KO)	65314	41250	23807	26270	20103	54060	11946	532	43533	654	276	80063	15107	63653	261682	63355	5675	1206	72139	2804	1099	5240	834	17677	29875	618075	1474	6455	2009	184545	18734	93862	3129	177981	5987	724	178470	29723	29677	193810	80727	296	12093	487716	1510	23509
rtg1-3_10	26h	3	rtg1(KO)	75406	40581	25855	26893	27668	51852	12362	554	38140	477	219	80063	16671	73232	268678	66629	4397	983	67461	2916	836	2457	755	19109	31094	579732	1687	8972	1986	186703	15308	90831	3265	189135	3974	537	161108	26205	32796	109041	45019	523	8172	381021	898	12356
rtg3-1_10	26h	1	rtg3(KO)	59804	48281	20777	27467	18353	52557	9116	817	50814	622	182	80706	13141	42177	202410	55031	5241	4754	79317	3170	1161	13086	617	17925	16835	618028	1465	6117	1398	233818	11989	90750	2027	171909	5145	807	157907	34907	25824	203676	96554	621	16810	432057	1199	21074
rtg3-2_10	26h	2	rtg3(KO)	58741	40519	23322	26354	19151	55086	10961	656	46757	569	212	83930	14348	51470	238833	60751	5967	2901	78453	3174	1188	8664	811	18303	18983	627147	1866	8194	1863	231954	16026	91411	2382	190464	5909	727	174067	32065	29344	203111	87493	517	13694	483206	2567	25140
rtg3-3_10	26h	3	rtg3(KO)	62320	42345	20539	26604	17936	51639	10771	734	47964	711	301	78768	14570	45170	217158	52029	4686	3679	83931	3680	1046	9435	795	18308	17476	621413	1299	5712	2847	205545	15908	94102	2792	178452	5286	837	151250	35244	28713	218097	95119	739	16155	474407	2037	23447
BY-1_s	76h	1	BY4742	94893	101331	23194	21823	32604	29062	14274	265	9347	462	115	65456	47327	229995	226522	33262	35518	10201	45154	13150	1586	9702	3319	18716	124183	548894	6437	26906	8344	85632	24194	91060	8755	179068	989	561	230046	1680	36158	42448	9587	505	2193	121901	399	76028
BY-2_s	76h	2	BY4742	97911	106109	20878	19678	32760	27752	14851	270	8132	528	120	64032	44438	237279	232550	32409	32565	9833	44787	14170	1615	9650	2380	18155	131420	577120	7721	32211	8575	82996	26309	92282	8587	179552	1139	442	232700	1476	40789	44429	10109	415	1831	125995	254	74779
BY-3_s	76h	3	BY4742	102406	102158	21911	21389	32218	28900	15476	352	7232	549	108	65795	50212	239526	247510	32829	34515	10005	50183	15555	1619	8762	2895	19171	127547	592039	7087	30020	9727	79063	31974	93148	10197	193363	871	561	230583	1641	44072	41717	9043	506	2115	121345	367	70459
rtg1-1_s	76h	1	rtg1(KO)	51157	42597	22157	22288	16130	53574	7335	959	35756	630	100	64115	25385	45969	124365	49964	7705	18166	63850	2367	1085	25875	527	18631	14183	603274	1836	5237	4114	155843	12630	73744	2088	164912	2539	511	193656	641	19826	100312	26322	300	3509	217455	635	44938
rtg1-2_s	76h	2	rtg1(KO)	47532	41550	20332	21044	14462	53574	6860	949	33009	637	101	62293	23742	43655	124330	47702	7623	17542	62717	2672	1068	25783	445	17525	12497	614787	1983	5428	3194	166645	12179	72520	2011	166707	2624	414	189945	565	20372	104233	27458	300	3216	230752	538	43623
rtg1-3_s	76h	3	rtg1(KO)	62393	44530	26644	20069	24846	59650	7567	886	35614	668	138	73090	31784	60427	148729	53200	11834	10336	65505	3468	1349	14839	493	18701	15564	651631	2072	7329	3507	159972	14928	74529	2485	225705	2167	788	201534	883	28383	91654	28967	305	4218	232872	308	31161
rtg3-1_s	76h	1	rtg3(KO)	40489	55253	15984	15927	11623	44081	5243	1403	35140	711	157	62783	16256	30859	108792	35077	5578	20310	65757	2260	805	24885	423	18388	10507	629063	1506	4555	3670	168809	12361	63379	1950	154123	2109	428	169901	512	19122	68181	19880	300	2770	140179	873	31090
rtg3-2_s	76h	2	rtg3(KO)	40617	44094	19851	18691	12969	49921	6361	1150	34881	606	100	62794	21889	38235	117509	43565	6844	17455	63388	2417	963	24841	492	18539	13622	609982	2271	5563	3554	170848	12816	68633	2670	172360	2487	509	189365	568	22609	89871	24557	527	3188	203027	959	40188
rtg3-3_s	76h	3	rtg3(KO)	47668	53533	19680	19802	13347	53611	6618	1127	40491	837	100	68547	20806	41491	129885	47685	7087	22374	71536	2569	1105	27739	676	18738	13592	655094	2824	7162	4702	198933	15170	70423	2673	203167	2568	578	191739	801	25823	95067	30098	256	3863	204544	914	46422
[truncated: 51 more columns]
